# Supplementary material for: Transcript‐ and annotation‐guided genome assembly of the European starling
Source: Mol Ecol Resour. 2022 Jul 18;22(8):3141–60. doi: 10.1111/1755-0998.13679 (PMC9796300; doi:10.1111/1755-0998.13679)
Supplement: Supplementary file 1 — Appendix S1 [file MEN-22-3141-s001.zip]

Archive with 2 entries (2 files):
- MEN_13679_Sv3.10_Supplementary_File_1_starling10xV3.N3L20ID0U.full_compressed.pdf
- MEN_13679_Sv3.10_Supplementary_File_2_starling10xV3.N3L20ID0U.full_compressed.pdf
